# Supplementary material for: Real-World Assessment of Recommended COVID-19 Vaccination Waiting Period after Chemotherapy
Source: Vaccines (Basel). 2024 Jun 18;12(6):678. doi: 10.3390/vaccines12060678 (PMC11209144; doi:10.3390/vaccines12060678)
Supplement: Supplementary file 1 [file vaccines-12-00678-s001.zip]

Archive with 1 entries (1 files):
- vaccines-3007714-supplementary.pdf
